# Supplementary material for: Diterpenoids from Euphorbia gedrosiaca as Potential Anti-Proliferative Agents against Breast Cancer Cells
Source: Metabolites. 2023 Feb 3;13(2):225. doi: 10.3390/metabo13020225 (PMC9964718; doi:10.3390/metabo13020225)
Supplement: Supplementary file 1 [file metabolites-13-00225-s001.zip]

Archive with 1 entries (1 files):
- metabolites-2152454-Supplementary.pdf
